# Supplementary material for: Sesame as an Alternative Host Plant to Establish and Retain Predatory Mirids in Open-Field Tomatoes
Source: Plants (Basel). 2022 Oct 20;11(20):2779. doi: 10.3390/plants11202779 (PMC9612361; doi:10.3390/plants11202779)
Supplement: Supplementary file 1 [file plants-11-02779-s001.zip]

Archive with 1 entries (1 files):
- plants-1934246-supplementary.pdf
